# Supplementary material for: Genome-Wide Mapping of Loci Associated With Resistance to Clubroot in Brassica napus ssp. napobrassica (Rutabaga) Accessions From Nordic Countries
Source: Front Plant Sci. 2020 Jun 12;11:742. doi: 10.3389/fpls.2020.00742 (PMC7303339; doi:10.3389/fpls.2020.00742)
Supplement: TABLE S1 — List of 60 PCR-based primers linked to previously identified clubroot resistance genes used to genotype 124 rutabaga accessions. [file Table_1.XLSX]

## Sheet: Table S1 
Marker	Chrom	CR gene	Forward	Reverse	Reference
GC2360-2	A03	CRa	AGTTTTGTAATTTTCACCCAAAGTATCA	CAGCTGGAGGAGCACTGCAACGGAGAGA	Matsumoto et al. (2012)
GC2920-1	A03	CRa	ATTTTCGAATCATCCAAGCTGAAAGT	TGTTCAACAAGTTCCCATCTCCAT	Matsumoto et al. (2012)
GC2920-2	A03	CRa	CAAAGAACTGCCTGTTGTAAGTAAA	TGTTCAACAAGTTCCCATCTCCAT	Matsumoto et al. (2012)
SC2930-1	A03	CRa	TAGACCTTTTTTTTGTCTTTTTTTTTACCT	AAGGCCATAGAAATCAGGTC	Matsumoto et al. (2012)
SC2930-2	A03	CRa	CAGACTAGACTTTTTGTCATTTAGACT	AAGGCCATAGAAATCAGGTC	Matsumoto et al. (2012)
GC1430-1	A03	CRa	AGAACAATCTTACCTTGTGCCTCTTCATAC	TGATAGGTATCTACCTGAGCTAAGGCGTGA	Matsumoto et al. (2012)
TCR05	A03	CRb	AGAATCATGACCGGGGAAAT	GCAGCTAAGTCATCGACCAA	Piao et al. (2004)
TCR09	A03	CRb	GCAGCAACCGATAATATAAGGA	AACCAGAAGAAGAAAAACAAAAA	Piao et al. (2004)
TCR10	A03	CRb	AACTCTTGAAGAAAGCAAAGAAGC	GCAGGAATAAGAAGGAACACCA	Piao et al. (2004)
TCR08	A03	CRb	GCAGAATTATAACCTGAGCGTGT	ATTACCGGAGTATGCGATCC	Piao et al. (2004)
TCR02	A03	CRb	GCTCCATTCAGTTACGGTGA	GCAGAGAATTTTGGAAGAGGA	Piao et al. (2004)
TCR17	A03	CRb	GCACATCACTTTGAGGACGA	TTTCCGTTGTCCTTTGTGAA	Zhang et al. (2014)
TCR37	A03	CRb	GGGAATTTGAGGAGGGACTC	CAAAGAAAGAGCTCCAATCACA	Zhang et al. (2014)
TCR74	A03	CRb	ATGGATGATGGATGGATAGAGTG	TTGAACCATAGGAGGGATAGTTG	Zhang et al. (2014)
KBrH129J08Rc	A03	CRbKato	ATGAGATTGAAGAGGGAAACACAA	GTTTCCAATGGTGAAACCAATCCTA	Kato et al. (2012)
KB69N08	A03	CRbKato	ATTACACGGTCCATGAAAAGAT	GTTTGGTTACCGAAACAGAAGGAA	Kato et al. (2013)
KB69N05	A03	CRbKato	ATCACAACCAAAATGGAATGAC	GTTTCTCAAGCACCGAGACTCATAA	Kato et al. (2013)
KBrH059N21F	A03	CRbKato	ATCGACGCCGTTTATTAGAACTCG	GTTTACGCCACGTCAGCTCACTAACTC	Kato et al. (2012)
KB59N08	A03	CRbKato	AGCATCTTGCAAATTATTTACGTT	GTTTGACCGTGTTATTGTTGTAGGG	Kato et al. (2013)
KB59N07	A03	CRbKato	ATGTACTCGGGTGTCCCCTAGA	GTTTGACACGATGAACCAGAC	Kato et al. (2013)
KB59N06	A03	CRbKato	ATGAAATTGCAACTCTCAAAATG	GTTTAGGCTTTCTCCATCAACCACTA	Kato et al. (2013)
KB59N05	A03	CRbKato	AGTCAACGAAACAAAGATATGC	GTTTCTTTTTCTCCACAAAAGGAGAGC	Kato et al. (2013)
KB59N03	A03	CRbKato	AGGTAAATCCTCAAAAAGCCAT	GTTTGGCGAAATTCAGTTGACA	Kato et al. (2013)
B4701	A03	CRbKato	AGATTCTTGTTCTTCTCGCTGG	GTTTACGGAGACCATGAAGGATAATG	Kato et al. (2013)
B4732	A03	CRbKato	ATCTGATGTACCTTTGTGCTGG	GTTTGTCAATCATTCAAGCTAAGTGG	Kato et al. (2013)
B1324	A03	CRbKato	ATAATGGCTTCAAATAGTCAAAA	GTTTGCATATACACGTTGAGGAAAC	Kato et al. (2013)
B1210	A03	CRbKato	ATTGAAAAGTTGACTCCGTTGA	GTTTCTTCCTTGAAGTTGCTTCAGCTCTTC	Kato et al. (2013)
B1005	A03	CRbKato	AGGAAGTTGTGGTGTTTTGAA	GTTTATATCCTCGATCATGGCAGC	Kato et al. (2013)
B0902	A03	CRbKato	AGCCTTGCGTAAAAGCAACTAC	GTTTGGAATCCGACAAATACATCCAT	Kato et al. (2013)
B0903	A03	CRbKato	ACTTCCTCTGCTTTTCTCAGGT	GTTTGAAACTCTTCTCCCCCTTC	Kato et al. (2013)
BGA01	A03	CRbKato	ATCTGACTGTTTGTGAAAGCGA	GTTTAGAGTTTTTGGGTGCAAATGTT	Kato et al. (2013)
BGA02	A03	CRbKato	ACAAATTCACAAGTCTTCCTCC	GTTTACATGCAATTGATGGGAAAA	Kato et al. (2013)
BGA06	A03	CRbKato	AGAAATAGCAAAGCTCAAACGG	GTTTCCAGAAAAGAGATGCAGACAA	Kato et al. (2013)
BGA10	A03	CRbKato	AGATTACAAAATTTTCAAAGTGAGA	GTTTCTCACACTTTCCTTAAATAAAAGCTA	Kato et al. (2013)
BGA12	A03	CRbKato	ACCCCCTCTCTTTCCTACTTTC	GTTTCATTCATTGGTCATAAGGCAA	Kato et al. (2013)
BGA15	A03	CRbKato	ACCAAAAACATCAGCTTTCGTA	GTTTCAGAATTCTTTATGAATAGGTTGC	Kato et al. (2013)
BGB29	A03	CRbKato	ATTTCGCTCTACACTTTTCCCC	GTTTGTTTCTGAGGAGGCTCATT	Kato et al. (2013)
BGB36	A03	CRbKato	AGCTAACATTGCAGACTTTGCT	GTTTGATAACCATGCTGTAGCGAG	Kato et al. (2013)
BGB41	A03	CRbKato	ATCGCATAAACTAATAAAAATCAAAA	GTTTGACCCACATGATTAACAA	Kato et al. (2013)
KB29N19	A03	CRbKato	ATGAGATCGTCAGCCATTTCTC	GTTTCCAGTCCGGTTTTTATTACCTT	Kato et al. (2013)
KB29N17	A03	CRbKato	ACAGCTCCTTTTTAGGTAACGA	GTTTGGATTGCAAGTGTTATTTCCA	Kato et al. (2013)
KB29N16	A03	CRbKato	AGACTCGACAAGGTATCGATCT	GTTTGACGCCATTATGACACAACT	Kato et al. (2013)
KB29N11	A03	CRbKato	ACTCTCCACCAACACTTCCTAA	GTTTGAAGCTATCTTAGACCACC	Kato et al. (2013)
KB29N05	A03	CRbKato	ATACAAGCTCTCAGAGGAGGAA	GTTTCAGCTTGACACTCTTGACTTGC	Kato et al. (2013)
KBrH129J18R	A03	CRbKato	AGAGCAGAGTGAAACCAGAACT	GTTTCAGTTCAGTCAGGTTTTTGCAG	Kato et al. (2012)
KB91N13	A03	CRbKato	AGACGGAGACTTTGAGATCTGG	GTTTCGAGTACTTCCAGAAACACG	Kato et al. (2013)
KB91N06	A03	CRbKato	AGAATTTCCTTGTTAGCCAAAT	GTTTGTGTTTGTTCATTTTCTATTTCAGA	Kato et al. (2013)
KBrB091M11R	A03	CRbKato	ACTTAAAGCACGAGAATGCAAA	GTTTGGTGTCGAAGCTATGTGTG	Kato et al. (2012)
TCR02-F	A03	CRbKato	AGCTCCATTCAGTTACGGTGA	GTTAAGAAACTTGCAGAAACTCG	Kato et al. (2012)
BRMS-088	A08	Crr1	TATCGGTACTGATTCGCTCTTCAAC	ATCGGTTGTTATTTGAGAGCAGATT	Suwabe et al. 2003
A08_5021	A08	Crr1	TCGATTGATCCGACAAAACA	ATCGTCGTAAGCCAGAATCG	Hobson and Rahman (2016)
A08_5024	A08	Crr1	GAACACGAAGCGTGTCTGAA	AAGAAACCATCGGTGTCGAG	Hobson and Rahman (2016)
BRMS-096	A01	Crr2	AGTCGAGATCTCGTTCGTGTCTCCC	TGAAGAAGGATTGAAGCTGTTGTTG	Suwabe et al. 2003
BrSTS-078	A03	Crr3	CTCTCCTCTAACCTGTTCCAAGAA	GGTGTATCCACACACTCATCAAGT	Saito et al. (2006)
BRM-125F	A06	Crr4	GTTCTCAAAGGGAAACCGAAAAACA	GAGTTGGCCAGAGATTTACATGCGT	Suwabe et al. (2006)
MS7-9	A03	Rcr1	AGAGGCTTTCTCCATCAA	GACATAAGAATCCCACAA	Chu et al. (2014)
HC688-4-FW/-6-RV	A03	CRk	TCTCTGTATTGCGTTGACTG	ATATGTTGAAGCCTATGTCT	Matsumoto et al. (2012)
BRMS-158	A03	CRk	AAAAGACAAAACCATCCAAACACTA	AAGCCTTTTTGAACTTCTCTGTGAT	Suwabe et al. (2006)
yau389	A03	CRd	TCAAGTGGAGAGGGTCAGTC	CAGTCACGAGGTCCCTAACA	Pang et al. (2018)
yau376	A03	CRd	TGTCACCAGCGCATTATAGC	AAGGGAGGGAAGATGGGTTG	Pang et al. (2018)
